# Supplementary material for: AI-based pathomics model predicts regulatory T cell infiltration and radiotherapy response in IDH-wild-type glioblastoma
Source: Front Immunol. 2026 May 21;17:1817892. doi: 10.3389/fimmu.2026.1817892 (PMC13233443; doi:10.3389/fimmu.2026.1817892)
Supplement: Supplementary file 3 [file Table1.csv]

ID	Treg infiltration group	Treg
ID-06-0152	High	0.2602447
ID-DU-6402	High	0.152808588
ID-DU-5847	High	0.144648056
ID-DU-7012	High	0.112615179
ID-27-1832	High	0.096774806
ID-06-0130	High	0.090812128
ID-06-0171	High	0.086993075
ID-TM-A84B	High	0.072589174
ID-CS-4941	High	0.070073882
ID-DU-A5TY	High	0.067774699
ID-S9-A7R2	High	0.067116709
ID-06-0168	High	0.065425864
ID-HT-A4DS	High	0.05741493
ID-27-2526	High	0.056491267
ID-HW-A5KK	High	0.056112475
ID-27-1835	High	0.055932015
ID-06-0157	High	0.053196475
ID-DU-5854	High	0.051140118
ID-12-0616	High	0.048061892
ID-DU-8158	High	0.047840032
ID-KT-A7W1	High	0.046358602
ID-19-2619	High	0.046295829
ID-HT-A74H	High	0.046235221
ID-12-0821	High	0.045221799
ID-14-0789	High	0.045031575
ID-06-0644	High	0.044075172
ID-14-1829	High	0.041403733
ID-27-2519	High	0.0394769
ID-HT-8104	High	0.037202554
ID-26-5132	High	0.036710284
ID-06-0743	High	0.036557109
ID-DU-7006	High	0.03386118
ID-06-5859	High	0.033621637
ID-27-2523	High	0.030105229
ID-26-5136	High	0.029596326
ID-19-5960	High	0.029581821
ID-06-0878	High	0.029420793
ID-DU-6405	High	0.029314089
ID-27-1830	High	0.02692297
ID-06-5410	High	0.026867785
ID-06-0184	Low	0.025413587
ID-06-0686	Low	0.024769354
ID-HT-8011	Low	0.023996223
ID-06-0211	Low	0.023761484
ID-08-0386	Low	0.023094128
ID-27-1834	Low	0.022580369
ID-19-2625	Low	0.022560033
ID-26-5133	Low	0.022002996
ID-12-3653	Low	0.021200333
ID-06-0190	Low	0.021081399
ID-41-5651	Low	0.020045514
ID-S9-A6WM	Low	0.019962617
ID-41-2572	Low	0.01941943
ID-06-0210	Low	0.019252243
ID-27-1831	Low	0.018921353
ID-26-5134	Low	0.018586309
ID-QH-A6CX	Low	0.017872984
ID-26-5135	Low	0.017777796
ID-06-5856	Low	0.017533959
ID-27-2528	Low	0.017297484
ID-QH-A6CS	Low	0.016534219
ID-FG-6688	Low	0.016496162
ID-06-0174	Low	0.01597489
ID-06-0158	Low	0.015776802
ID-12-0618	Low	0.015597185
ID-FG-A87Q	Low	0.015393063
ID-S9-A7IX	Low	0.015351819
ID-06-0747	Low	0.015006072
ID-06-0882	Low	0.014887262
ID-DU-7292	Low	0.014260207
ID-41-3915	Low	0.014176197
ID-DU-A7TJ	Low	0.013613622
ID-06-5413	Low	0.013505393
ID-06-0645	Low	0.013253847
ID-06-0745	Low	0.013043599
ID-14-1034	Low	0.012509117
ID-DU-7290	Low	0.011639559
ID-DU-7013	Low	0.011513089
ID-06-5414	Low	0.011186683
ID-06-0125	Low	0.01046895
ID-CS-6188	Low	0.010339968
ID-12-3652	Low	0.009622712
ID-06-0139	Low	0.009546534
ID-HT-8110	Low	0.009432826
ID-14-0787	Low	0.009178394
ID-26-5139	Low	0.007619564
ID-06-5418	Low	0.006938569
ID-CS-5397	Low	0.006763857
ID-QH-A6XC	Low	0.005644886
ID-06-5411	Low	0.005378714
ID-15-0742	Low	0.00492004
ID-06-5408	Low	0.004083767
ID-19-2620	Low	0.003700199
ID-06-0646	Low	0.003616816
ID-27-2524	Low	0.003046371
ID-06-0749	Low	0.001797054
ID-06-0744	Low	0.000792504
ID-HT-7854	Low	0
ID-HT-7860	Low	0
ID-HT-A5RC	Low	0
ID-VM-A8CD	Low	0
ID-06-0141	Low	0
ID-06-0238	Low	0
ID-06-5412	Low	0
ID-12-0619	Low	0
ID-12-3650	Low	0
ID-14-1825	Low	0
ID-27-1837	Low	0
